# Supplementary material for: Translation inhibitors cause abnormalities in ribosome profiling experiments
Source: Nucleic Acids Res. 2014 Jul 23;42(17):e134. doi: 10.1093/nar/gku671 (PMC4176156; doi:10.1093/nar/gku671)
Supplement: Supplementary Data [file gku671_supplementary_data.zip]

Archive with 1 entries (1 files):
- nar-00851-met-g-2014-File007.pdf
